# Supplementary material for: Psychometric and electrodermal activity data from an experimental paradigm of memory encoding with some items periodically followed by painful electric shock
Source: Data Brief. 2020 May 8;31:105669. doi: 10.1016/j.dib.2020.105669 (PMC7251766; doi:10.1016/j.dib.2020.105669)
Supplement: Supplementary file 1 [file mmc1.xml]

<?xml version="1.0" encoding="utf-8" standalone="no"?>
<data>
  <datasets>
    <author>vogtkm@upmc.edu</author>
    <type>0</type>
    <dataset>
      <value>6</value>
      <reason>Other (please explain)</reason>
      <comments>I have submitted my raw data as a supplementary data file along with my manuscript.
</comments>
    </dataset>
  </datasets>
</data>
